# Supplementary material for: Regioisomers Salviprolin A and B, Unprecedented Rosmarinic Acid Conjugated Dinorditerpenoids from Salvia przewalskii Maxim
Source: Molecules. 2021 Nov 18;26(22):6955. doi: 10.3390/molecules26226955 (PMC8618536; doi:10.3390/molecules26226955)
Supplement: Supplementary file 1 [file molecules-26-06955-s001.zip]

Archive with 1 entries (1 files):
- molecules-1441456-SI.pdf
